# Supplementary material for: Profiling the Biological Characteristics and Transitions through Upper Tract Tumor Origin, Bladder Recurrence, and Muscle-Invasive Bladder Progression in Upper Tract Urothelial Carcinoma
Source: Int J Mol Sci. 2022 May 5;23(9):5154. doi: 10.3390/ijms23095154 (PMC9105227; doi:10.3390/ijms23095154)
Supplement: Supplementary file 1 [file ijms-23-05154-s001.zip]

Archive with 1 entries (1 files):
- ijms-1672693-supplementary.pdf
